# Supplementary material for: A Mechanistic Insight into the Molecular Mechanism of the Thermal Decomposition of Nitroalkyl Phosphates: MEDT Computational Study
Source: Materials (Basel). 2025 Nov 25;18(23):5312. doi: 10.3390/ma18235312 (PMC12692962; doi:10.3390/ma18235312)
Supplement: Supplementary file 1 [file materials-18-05312-s001.zip]

Archive with 1 entries (1 files):
- materials-3956874-supplementary.pdf
